# Supplementary material for: Effects of neuromuscular electrical stimulation training on muscle size in collegiate track and field athletes
Source: PLoS One. 2019 Nov 13;14(11):e0224881. doi: 10.1371/journal.pone.0224881 (PMC6853328; doi:10.1371/journal.pone.0224881)
Supplement: S1 Table — RA, rectus abdominis; CSA, cross-sectional area; AO, abdominal oblique muscles (XLSX) [file pone.0224881.s001.xlsx]

## Sheet: Sheet1
			Before						After
ID	Group	Age (yrs)	Height (cm)	Body mass (kg)	RA CSA (cm2)	AO CSA (cm2)	Fat thickness (cm)		Height (cm)	Body mass (kg)	RA CSA (cm2)	AO CSA (cm2)	Fat thickness (cm)
A	Control	20	183.4	70.35	10.9556	25.1691	0.332481		183.2	69.55	10.7801	24.6871	0.33532
B	Training	20	180.9	62.8	7.17353	22.0323	0.33035		181.5	65.3	7.22914	23.4165	0.306194
C	Training	20	175	64.75	7.78533	22.4686	0.67633		174.7	64.8	7.61477	23.5859	0.561946
D	Control	20	164.7	62.85	8.3069	24.1037	0.532824		165	62.8	8.19443	23.8726	0.46533
E	Training	19	172.6	69.55	9.14488	29.6001	0.297668		172.4	69.95	9.25117	29.0983	0.300512
F	Control	21	175.1	70.3	10.5564	31.0882	0.395		175.2	69.9	9.48107	30.6556	0.380081
G	Training	20	181.7	72.05	8.58376	31.5455	0.57971		181.3	71.6	8.42679	30.2391	0.62873
H	Control	20	170.3	65.25	6.93499	24.8614	0.502272		170.1	65.25	7.21926	24.6599	0.522163
I	Training	20	173.7	66.35	8.86679	21.905	0.404947		173.7	68.3	8.91129	23.3362	0.453964
J	Training	18	180.5	66.85	7.90398	25.9663	0.49588		180.6	67.5	8.62949	26.5905	0.449702
K	Control	19	175	64.9	9.1214	22.6193	0.326089		174.7	66.05	8.40578	21.397	0.401392
L	Control	20	179.2	65.05	7.58139	25.2334	0.446149		179.3	64.35	7.45656	25.3508	0.372266
M	Control	19	178.9	71.8	9.72826	29.7533	0.439047		178.6	72.65	9.82219	29.3257	0.437626
N	Training	19	170.3	66.85	8.92241	29.9202	0.336034		170.9	67.65	9.9186	27.8771	0.309037
O	Control	20	170.4	63.7	8.06218	25.0987	0.361609		170.6	63.3	7.66173	26.3359	0.331771
P	Control	20	176.4	61.2	8.03993	20.3106	0.26428		177.2	62.4	7.1624	20.2055	0.294116
Q	Training	19	167.4	64.65	7.6469	23.8133	0.368003		167.9	62.85	8.20432	24.6562	0.402104
S	Training	19	172.5	77.2	9.6986	30.2576	0.564081		172.9	76.5	10.4253	29.5049	0.441176
T	Control	18	165.5	60.2	6.11431	22.2399	0.517903		166.8	59.8	7.0042	20.8185	0.485222
V	Training	18	174.9	62.05	7.55791	23.5661	0.368001		174.4	62.6	6.90038	22.6688	0.370842
W	Control	20	176.5	87.55	14.1122	29.6841	1.32708		178	90.1	13.6265	31.6765	1.52387
X	Training	20	175.5	70.9	9.21657	33.7331	0.395708		176.8	69.05	9.1486	32.2735	0.414891
Y	Control	20	181.4	66.1	6.79408	28.0959	0.537796		181.9	67.4	6.97824	25.4064	0.600313
Z	Control	19	175.5	71.05	5.90914	20.9236	0.485931		175.9	68.1	5.57914	19.8817	0.418444
